# Supplementary material for: The Transcriptional Adaptor Protein ADA3a Modulates Flowering of Arabidopsis thaliana
Source: Cells. 2021 Apr 14;10(4):904. doi: 10.3390/cells10040904 (PMC8071052; doi:10.3390/cells10040904)
Supplement: Supplementary file 1 [file cells-10-00904-s001.zip]

Archive with 2 entries (2 files):
- 2021-04-11-ada3-manuscript-supplementary-revised.docx
- ada3-plants-accession.xlsx
