# Supplementary material for: The Transcriptional Adaptor Protein ADA3a Modulates Flowering of Arabidopsis thaliana
Source: Cells. 2021 Apr 14;10(4):904. doi: 10.3390/cells10040904 (PMC8071052; doi:10.3390/cells10040904)
Supplement: Supplementary file 1 [file cells-10-00904-s001.zip › ada3-plants-accession.xlsx]

## Sheet: Φύλλο1
		XP 009387616.1	Musa acuminata subsp. malaccensis
		KAF7806763.1	Senna tora
		XP 027359948.1	Abrus precatorius
		XP 027330390.1	Abrus precatorius
		TXG61608.1	Acer yangbiense
		PSS15495.1	Actinidia chinensis var. chinensis
		GFY98476.1	Actinidia rufa	Acr 12g0010170
		XP 020184103.1	Aegilops tauschii subsp. tauschii
		XP 006840558.3	Amborella trichopoda
		XP 020529613.1	Amborella trichopoda
		OAY74328.1	Ananas comosus
		PKA51890.1	Apostasia shenzhenica
		PIA64250.1	Aquilegia coerulea
		XP 020872848.1	Arabidopsis lyrata subsp. lyrata
		XP 020887289.1	Arabidopsis lyrata subsp. lyrata
		NP 194708.1	Arabidopsis thaliana
		NP 001324482.1	Arabidopsis thaliana
		VVB11109.1	Arabis nemorensis
		VVA99621.1	Arabis nemorensis
		XP 020988502.1	Arachis duranensis
		XP 025605584.1	Arachis hypogaea
		XP 016202360.1	Arachis ipaensis
		PWA97785.1	Artemisia annua
		ONK62480.1	Asparagus officinalis
		XP 003568645.1	Brachypodium distachyon
		KAF3488327.1	Brassica cretica
		KAF3595007.1	Brassica cretica
		KAF2549728.1	Brassica cretica
		CDY43525.1	Brassica napus	BnaA01g07190D
		CDY12863.1	Brassica napus	BnaC07g15700D
		XP 013652737.1	Brassica napus
		XP 013598523.1	Brassica oleracea var. oleracea
		XP 013598107.1	Brassica oleracea var. oleracea
		XP 013598208.1	Brassica oleracea var. oleracea
		XP 013598278.1	Brassica oleracea var. oleracea
		XP 009128466.1	Brassica rapa
		RID52713.1	Brassica rapa	BRARA G00159
		KYP62240.1	Cajanus cajan
		KYP57572.1	Cajanus cajan
		XP 010489484.1	Camelina sativa
		THG12491.1	Camellia sinensis var. sinensis
		XP 023639695.1	Capsella rubella
		XP 006299093.1	Capsella rubella
		KAF3614111.1	Capsicum annuum
		XP 016572816.1	Capsicum annuum
		PHT42765.1	Capsicum baccatum
		PHT48301.1	Capsicum baccatum
		PHU28942.1	Capsicum chinense
		PHU17810.1	Capsicum chinense
		KAF3336964.1	Carex littledalei
		KAE7998510.1	Carpinus fangiana
		KAF3976303.1	Castanea mollissima
		GAV72982.1	Cephalotus follicularis	CFOL v3 16470
		GBG71563	Chara braunii	CBR g8979
		XP 004513449.1	Cicer arietinum
		XP 012573344.1	Cicer arietinum
		RWR78864.1	Cinnamomum micranthum f. kanehirae
		ESR64774.1	Citrus clementina	CICLE v10007265mg
		KDO55433.1	Citrus sinensis	CISIN 1g000741mg
		GAY57266.1	Citrus unshiu
		XP 027066477.1	Coffea arabica
		CDP03130.1	Coffea canephora
		XP 027176592.1	Coffea eugenioides
		OMO67240.1	Corchorus capsularis
		XP 008450895.1	Cucumis melo
		TYK10055.1	Cucumis melo var. makuwa	scaffold16G001890
		XP 011660003.1	Cucumis sativus
		XP 022987578.1	Cucurbita maxima
		XP 022960946.1	Cucurbita moschata
		XP 023515891.1	Cucurbita pepo subsp. pepo
		RAL37099.1	Cuscuta australis
		KVI12220.1	Cynara cardunculus var. scolymus
		KVH93993.1	Cynara cardunculus var. scolymus
		KVI01149.1	Cynara cardunculus var. scolymus
		XP 017241512.1	Daucus carota subsp. sativus
		XP 017222705.1	Daucus carota subsp. sativus
		PKU84252.1	Dendrobium catenatum
		OEL16719.1	Dichanthelium oligosanthes
		CAB3461765.1	Digitaria exilis
		KZV50855.1	Dorcoceras hygrometricum
		XP 022754846.1	Durio zibethinus
		XP 022730147.1	Durio zibethinus
		XP 022730148.1	Durio zibethinus
		XP 010920810.1	Elaeis guineensis
		EYU26428.1	Erythranthe guttata
		XP 010047527.1	Eucalyptus grandis
		XP 006412807.1	Eutrema salsugineum
		XP 006409061.2	Eutrema salsugineum
		XP 011460397.1	Fragaria vesca subsp. vesca
		KRH12444.1	Glycine max	GLYMA 15G172400
		KRH37440.1	Glycine max	GLYMA 09G066400
		KHG01804.1	Gossypium arboreum
		XP 017612113.1	Gossypium arboreum
		KHF97707.1	Gossypium arboreum
		KAA3490311.1	Gossypium australe
		KAA3457879.1	Gossypium australe
		KAB2027445.1	Gossypium barbadense	D05G033400v1
		KAB2079889.1	Gossypium barbadense	A05G033000v1
		KAB2019672.1	Gossypium barbadense	D07G012600v1
		KAB2072415.1	Gossypium barbadense	A07G014200v1
		KAB2077108.1	Gossypium barbadense	A06G081100v1
		KAB2024391.1	Gossypium barbadense	D06G084900v1
		TYG66892.1	Gossypium darwinii	D05G035300v1
		TYH15334.1	Gossypium darwinii	A05G033400v1
		TYG59784.1	Gossypium darwinii	D07G014000v1
		TYH08419.1	Gossypium darwinii	A07G013600v1
		TYG64219.1	Gossypium darwinii	D06G090800v1
		MBA0604054.1	Gossypium davidsonii
		MBA0626164.1	Gossypium davidsonii
		XP 016719684.1	Gossypium hirsutum
		XP 016682452.1	Gossypium hirsutum
		MBA0672961.1	Gossypium klotzschianum
		MBA0661759.1	Gossypium klotzschianum
		MBA0722752.1	Gossypium laxum
		MBA0547701.1	Gossypium lobatum
		MBA0568096.1	Gossypium lobatum
		TYI79639.1	Gossypium mustelinum	D05G034900v1
		TYJ32425.1	Gossypium mustelinum
		TYI71779.1	Gossypium mustelinum	D07G013600v1
		TYJ24935.1	Gossypium mustelinum	A07G013500v1
		TYI76589.1	Gossypium mustelinum	D06G086700v1
		KJB54431.1	Gossypium raimondii	009G033700
		XP 012478065.1	Gossypium raimondii
		MBA0879979.1	Gossypium schwendimanii
		MBA0867549.1	Gossypium schwendimanii
		TYH69151.1	Gossypium tomentosum	D05G036300v1
		TYI25203.1	Gossypium tomentosum	A05G035000v1
		TYH60779.1	Gossypium tomentosum	D07G002900v1
		TYI17294.1	Gossypium tomentosum	A07G013500v1
		TYH65993.1	Gossypium tomentosum	D06G093100v1
		MBA0788827.1	Gossypium trilobum
		MBA0756868.1	Gossypium trilobum
		MBA0777559.1	Gossypium trilobum
		XP 021970383.1	Helianthus annuus
		XP 022027163.1	Helianthus annuus
		XP 021275591.1	Herrania umbratica
		KAF2287191.1	Hevea brasiliensis
		KAF2297559.1	Hevea brasiliensis
		KAE8712542.1	Hibiscus syriacus
		KAE8671437.1	Hibiscus syriacus
		KAE8664340.1	Hibiscus syriacus
		KAE8770581.1	Hordeum vulgare
		XP 019192149.1	Ipomoea nil
		XP 031109527.1	Ipomoea triloba
		XP 012076979.1	Jatropha curcas
		XP 018846194.2	Juglans regia
		KAF6152322.1	Kingdonia uniflora
		GAQ85009	Klebsormidium nitens	KFL 002170030
		CAB4109415.1	Lactuca saligna
		XP 023771265.1	Lactuca sativa
		KAE9604693.1	Lupinus albus	Chr11g0074481
		KAE9587676.1	Lupinus albus	Chr23g0276451
		KAE9608149.1	Lupinus albus	Chr08g0232421
		KAE9602472.1	Lupinus albus	Chr12g0199931
		KAE9609903.1	Lupinus albus	Chr07g0180961
		XP 019433723.1	Lupinus angustifolius
		XP 019417143.1	Lupinus angustifolius
		XP 019455047.1	Lupinus angustifolius
		XP 028944583.1	Malus domestica
		XP 021597059.1	Manihot esculenta
		PTQ39807.1	Marchantia polymorpha	MARPO 0043s0055
		RHN64607.1	Medicago truncatula	Chr4g0070881
		CAA7048849.1	Microthlaspi erraticum
		CAA7022255.1	Microthlaspi erraticum
		KAD5317420.1	Mikania micrantha
		XP 022147621.1	Momordica charantia
		KAB1209364.1	Morella rubra	MR6G016533
		EXB38890.1	Morus notabilis
		XP 010262015.1	Nelumbo nucifera
		XP 010247365.1	Nelumbo nucifera
		OIT08269.1	Nicotiana attenuata
		XP 009797849.1	Nicotiana sylvestris
		XP 016486853.1	Nicotiana tabacum
		XP 018625511.1	Nicotiana tomentosiformis
		XP 031486726.1	Nymphaea colorata
		XP 031499746.1	Nymphaea colorata
		KAF3791587.1	Nymphaea thermarum	NYTH14036
		KAF3780501.1	Nymphaea thermarum	NYTH36358
		KAA8534812.1	Nyssa sinensis
		XP 022842534.1	Olea europaea var. sylvestris
		XP 006654284.1	Oryza brachyantha
		KAF0925770.1	Oryza meyeriana var. granulata
		KAB8099031.1	Oryza sativa
		XP 015639572.1	Oryza sativa Japonica Group
		XP 025805892.1	Panicum hallii
		PUZ66474.1	Panicum hallii var. hallii	3G311700
		RLN31099.1	Panicum miliaceum	PM05G22360
		XP 026422057.1	Papaver somniferum
		XP 026398893.1	Papaver somniferum
		PON39417.1	Parasponia andersonii
		XP 020571688.1	Phalaenopsis equestris
		XP 020583198.1	Phalaenopsis equestris
		XP 007138700.1	Phaseolus vulgaris	PHAVU 009G230000g
		XP 007154624.1	Phaseolus vulgaris	PHAVU 003G134300g
		XP 008792777.1	Phoenix dactylifera
		GFP79433.1	Phtheirospermum japonicum
		XP 024396606.1	Physcomitrella patens
		XP 024362698.1	Physcomitrella patens
		XP 024357778.1	Physcomitrella patens
		XP 024357869.1	Physcomitrella patens
		XP 031255695.1	Pistacia vera
		TKS13555.1	Populus alba
		XP 011003357.1	Populus euphratica
		PNS92831.1	Populus trichocarpa	POPTR 018G056400
		XP 028753554.1	Prosopis alba
		CAB4288209.1	Prunus armeniaca
		XP 021804889.1	Prunus avium
		XP 034223960.1	Prunus dulcis
		XP 016651753.1	Prunus mume
		ONH97672.1	Prunus persica	PRUPE 7G204900
		PQQ08869.1	Prunus yedoensis var. nudiflora
		OWM83085.1	Punica granatum	Pgr011767
		KAB2604310.1	Pyrus ussuriensis x Pyrus communis
		XP 018504099.1	Pyrus x bretschneideri
		XP 030953035.1	Quercus lobata
		XP 023890105.1	Quercus suber
		XP 018438588.1	Raphanus sativus
		XP 018440108.1	Raphanus sativus
		XP 030530058.1	Rhodamnia argentea
		KAF7143754.1	Rhododendron simsii	Rhsim05G0014700
		KAE9448799.1	Rhododendron williamsianum
		EEF48050.1	Ricinus communis
		XP 024177554.1	Rosa chinensis
		KAB5552547.1	Salix brachista
		TEY34188.1	Salvia splendens
		XP 024529067.1	Selaginella moellendorffii
		EFJ33369.1	Selaginella moellendorffii	SELMODRAFT 407119
		XP 011093770.1	Sesamum indicum
		XP 004962389.1	Setaria italica
		TKW27858.1	Setaria viridis	SEVIR 3G285500v2
		KAF8048959.1	Sinapis alba
		TMW97036.1	Solanum chilense
		XP 004243740.1	Solanum lycopersicum
		XP 015082325.1	Solanum pennellii
		XP 006342329.1	Solanum tuberosum
		TKY72826.1	Spatholobus suberectus
		GER56921.1	Striga asiatica
		XP 030448379.1	Syzygium oleosum
		GEX43829.1	Tanacetum cinerariifolium
		XP 010548658.1	Tarenaya hassleriana
		XP 010541084.1	Tarenaya hassleriana
		KAF8388781.1	Tetracentron sinense
		KAF5188912.1	Thalictrum thalictroides
		EOY30366.1	Theobroma cacao
		PON84452.1	Trema orientale
		GAU41387.1	Trifolium subterraneum
		GAU33157.1	Trifolium subterraneum
		KAF5748459.1	Tripterygium wilfordii	TW04G00413
		VAH18278.1	Triticum turgidum subsp. durum
		VAH18279.1	Triticum turgidum subsp. durum
		EMS45834.1	Triticum urartu	TRIUR3 19453
		XP 017421895.1	Vigna angularis
		XP 017430265.1	Vigna angularis
		XP 014501376.1	Vigna radiata var. radiata
		XP 014509304.1	Vigna radiata var. radiata
		QCE13538.1	Vigna unguiculata
		QCD80267.1	Vigna unguiculata
		XP 034699540.1	Vitis riparia
		XP 019078614.1	Vitis vinifera
		XP 015889280.1	Ziziphus jujuba
		KMZ66068.1	Zostera marina	ZOSMA 2G00800
		KMZ72344.1	Zostera marina	ZOSMA 166G00420
